# Supplementary material for: Molecular Surveillance Identifies Multiple Transmissions of Typhoid in West Africa
Source: PLoS Negl Trop Dis. 2016 Sep 22;10(9):e0004781. doi: 10.1371/journal.pntd.0004781 (PMC5033494; doi:10.1371/journal.pntd.0004781)
Supplement: S1 Table — (XLS) [file pntd.0004781.s002.xls]

## Sheet: Sheet1
S1 Table. Details of the 128 Nigerian Salmonella Typhi isolates used in the study
Sample Accession	Raw data Accession	Assembly accesions	Sanger Name	Strain name	Tree name	Year	Location	Genotype
ERS462550	ERR573932	FFJM01000001-FFJM01000051	13071_1#91	PO_575	13071_1_91_NigAbujaPO575	2009	Nigeria: Abuja	3.1.1
ERS462552	ERR573934	FFJN01000001-FFJN01000041	13071_1#93	PO_601	13071_1_93_NigAbujaPO601	2009	Nigeria: Abuja	0.0.3
ERS462533	ERR573938	FFJP01000001-FFJP01000050	13097_1#74	PO_30	13097_1_74_NigAbujaPO30	2008	Nigeria: Abuja	3.1.1
ERS462536	ERR573941	FFJO01000001-FFJO01000066	13097_1#77	PO_107	13097_1_77_NigAbujaPO107	2009	Nigeria: Abuja	2.3.1
ERS462537	ERR573942	FFJQ01000001-FFJQ01000047	13097_1#78	PO_132	13097_1_78_NigAbujaPO132	2009	Nigeria: Abuja	2.3.1
ERS462538	ERR573943	FFJV01000001-FFJV01000053	13097_1#79	PO_187	13097_1_79_NigAbujaPO187	2009	Nigeria: Abuja	3.1.1
ERS462539	ERR573944	FFJR01000001-FFJR01000052	13097_1#80	PO_227	13097_1_80_NigAbujaPO227	2009	Nigeria: Abuja	3.1.1
ERS462540	ERR573945	FFJT01000001-FFJT01000048	13097_1#81	PO_260	13097_1_81_NigAbujaPO260	2009	Nigeria: Abuja	4.1.0
ERS462542	ERR573947	FFJX01000001-FFJX01000051	13097_1#83	PO_293	13097_1_83_NigAbujaPO293	2009	Nigeria: Abuja	3.1.1
ERS462543	ERR573948	FFJS01000001-FFJS01000056	13097_1#84	PO_351	13097_1_84_NigAbujaPO351	2009	Nigeria: Abuja	3.1.1
ERS462544	ERR573949	FFJU01000001-FFJU01000050	13097_1#85	PO_355	13097_1_85_NigAbujaPO355	2009	Nigeria: Abuja	3.1.1
ERS462566	ERR573959	FFKE01000001-FFKE01000052	13103_1#11	PO_1098	13103_1_11_NigAbujaPO1098	2010	Nigeria: Abuja	3.1.1
ERS462567	ERR573960	FFKD01000001-FFKD01000053	13103_1#12	PO_1101	13103_1_12_NigAbujaPO1101	2010	Nigeria: Abuja	3.1.1
ERS462568	ERR573961	FFKH01000001-FFKH01000042	13103_1#13	PO_1102	13103_1_13_NigAbujaPO1102	2010	Nigeria: Abuja	0.0.3
ERS462557	ERR573950	FFJW01000001-FFJW01000044	13103_1#2	PO_771	13103_1_2_NigAbujaPO771	2009	Nigeria: Abuja	3.1.1
ERS462559	ERR573952	FFJY01000001-FFJY01000052	13103_1#4	PO_812	13103_1_4_NigAbujaPO812	2009	Nigeria: Abuja	3.1.1
ERS462561	ERR573954	FFJZ01000001-FFJZ01000048	13103_1#6	PO_919	13103_1_6_NigAbujaPO919	2009	Nigeria: Abuja	3.1.1
ERS462562	ERR573955	FFKA01000001-FFKA01000049	13103_1#7	PO_1057	13103_1_7_NigAbujaPO1057	2009	Nigeria: Abuja	3.1.1
ERS462563	ERR573956	FFKB01000001-FFKB01000044	13103_1#8	PO_1060	13103_1_8_NigAbujaPO1060	2009	Nigeria: Abuja	3.1.1
ERS462564	ERR573957	FFKC01000001-FFKC01000053	13103_1#9	PO_1063	13103_1_9_NigAbujaPO1063	2009	Nigeria: Abuja	3.1.1
ERS462569	ERR573962	FFKG01000001-FFKG01000044	13134_1#14	PO_1110	13134_1_14_NigAbujaPO1110	2010	Nigeria: Abuja	4.1.1
ERS462571	ERR573964	FFKF01000001-FFKF01000039	13134_1#16	PO_1131	13134_1_16_NigAbujaPO1131	2010	Nigeria: Abuja	0.0.3
ERS462573	ERR573966	FFKI01000001-FFKI01000043	13134_1#18	PO_1210	13134_1_18_NigAbujaPO1210	2010	Nigeria: Abuja	3.1.1
ERS462575	ERR573968	FFKJ01000001-FFKJ01000042	13134_1#20	PO_1232	13134_1_20_NigAbujaPO1232	2010	Nigeria: Abuja	4.1.0
ERS462576	ERR573969	FFKL01000001-FFKL01000043	13134_1#21	PO_1242	13134_1_21_NigAbujaPO1242	2010	Nigeria: Abuja	3.1.1
ERS462578	ERR573971	FFKM01000001-FFKM01000046	13134_1#23	PO_1255	13134_1_23_NigAbujaPO1255	2010	Nigeria: Abuja	3.1.1
ERS462579	ERR573972	FFKK01000001-FFKK01000041	13134_1#24	PO_1256	13134_1_24_NigAbujaPO1256	2011	Nigeria: Abuja	0.0.3
ERS462580	ERR573973	FFKN01000001-FFKN01000046	13134_1#25	PO_1265	13134_1_25_NigAbujaPO1265	2010	Nigeria: Abuja	3.1.1
ERS481079	ERR657378	FFKS01000001-FFKS01000047	13566_1#10	G_2113	13566_1_10_NigAbujaG2113	2013	Nigeria: Abuja	3.1.1
ERS481082	ERR657379	FFKT01000001-FFKT01000038	13566_1#11	BH_348	13566_1_11_NigAbujaBH348	2013	Nigeria: Abuja	2.2.0
ERS481086	ERR657381	FFKU01000001-FFKU01000039	13566_1#13	BH_772	13566_1_13_NigAbujaBH772	2013	Nigeria: Abuja	2.2.0
ERS481088	ERR657382	FFKV01000001-FFKV01000040	13566_1#14	BH_1011	13566_1_14_NigAbujaBH1011	2013	Nigeria: Abuja	2.2.0
ERS481095	ERR657385	FFKX01000001-FFKX01000053	13566_1#17	G_2117	13566_1_17_NigAbujaG2117	2013	Nigeria: Abuja	3.1.0
ERS481064	ERR657370	FFKO01000001-FFKO01000047	13566_1#2	G_2055	13566_1_2_NigAbujaG2055	2013	Nigeria: Abuja	3.1.1
ERS481103	ERR657389	FFKW01000001-FFKW01000044	13566_1#21	BH_1034	13566_1_21_NigAbujaBH1034	2013	Nigeria: Abuja	2.2.0
ERS481112	ERR657393	FFKY01000001-FFKY01000046	13566_1#25	BH_355	13566_1_25_NigAbujaBH355	2013	Nigeria: Abuja	3.1.1
ERS481114	ERR657394	FFKZ01000001-FFKZ01000046	13566_1#26	BH_559	13566_1_26_NigAbujaBH559	2013	Nigeria: Abuja	3.1.1
ERS481119	ERR657396	FFLA01000001-FFLA01000047	13566_1#28	BH_1127	13566_1_28_NigAbujaBH1127	2013	Nigeria: Abuja	3.1.1
ERS481066	ERR657371	FFKP01000001-FFKP01000047	13566_1#3	BH_303	13566_1_3_NigAbujaBH303	2013	Nigeria: Abuja	3.1.1
ERS481130	ERR657401	FFLB01000001-FFLB01000045	13566_1#33	BH_567	13566_1_33_NigAbujaBH567	2013	Nigeria: Abuja	3.1.1
ERS481134	ERR657403	FFLC01000001-FFLC01000042	13566_1#35	BH_1147	13566_1_35_NigAbujaBH1147	2013	Nigeria: Abuja	3.1.1
ERS481143	ERR657407	FFLD01000001-FFLD01000044	13566_1#39	BH_405	13566_1_39_NigAbujaBH405	2013	Nigeria: Abuja	3.1.1
ERS481067	ERR657372	FFKQ01000001-FFKQ01000039	13566_1#4	BH_516	13566_1_4_NigAbujaBH516	2013	Nigeria: Abuja	2.2.0
ERS481145	ERR657408	FFLE01000001-FFLE01000045	13566_1#40	BH_577	13566_1_40_NigAbujaBH577	2013	Nigeria: Abuja	3.1.1
ERS481149	ERR657410	FFLF01000001-FFLF01000052	13566_1#42	BH_1157	13566_1_42_NigAbujaBH1157	2013	Nigeria: Abuja	3.1.1
ERS481156	ERR657413	FFLG01000001-FFLG01000046	13566_1#45	BH_159	13566_1_45_NigAbujaBH159	2013	Nigeria: Abuja	3.1.1
ERS481158	ERR657414	FFLH01000001-FFLH01000050	13566_1#46	BH_424	13566_1_46_NigAbujaBH424	2013	Nigeria: Abuja	3.1.1
ERS481160	ERR657415	FFLI01000001-FFLI01000049	13566_1#47	BH_612	13566_1_47_NigAbujaBH612	2013	Nigeria: Abuja	3.1.1
ERS481164	ERR657417	FFLJ01000001-FFLJ01000049	13566_1#49	BH_1184	13566_1_49_NigAbujaBH1184	2013	Nigeria: Abuja	3.1.1
ERS481171	ERR657420	FFLK01000001-FFLK01000042	13566_1#52	BH_213	13566_1_52_NigAbujaBH213	2013	Nigeria: Abuja	2.3.2
ERS481173	ERR657421	FFLL01000001-FFLL01000047	13566_1#53	BH_434	13566_1_53_NigAbujaBH434	2013	Nigeria: Abuja	3.1.1
ERS481175	ERR657422	FFLM01000001-FFLM01000046	13566_1#54	BH_616	13566_1_54_NigAbujaBH616	2013	Nigeria: Abuja	3.1.1
ERS481177	ERR657423	FFLN01000001-FFLN01000041	13566_1#55	BH_844	13566_1_55_NigAbujaBH844	2013	Nigeria: Abuja	2.2.0
ERS481180	ERR657424	FFLP01000001-FFLP01000051	13566_1#56	BH_1201	13566_1_56_NigAbujaBH1201	2013	Nigeria: Abuja	3.1.1
ERS481186	ERR657427	FFLO01000001-FFLO01000044	13566_1#59	BH_229	13566_1_59_NigAbujaBH229	2013	Nigeria: Abuja	2.3.1
ERS481071	ERR657374	FFKR01000001-FFKR01000055	13566_1#6	BH_988	13566_1_6_NigAbujaBH988	2013	Nigeria: Abuja	3.1.1
ERS481188	ERR657428	FFLQ01000001-FFLQ01000048	13566_1#60	BH_452	13566_1_60_NigAbujaBH452	2013	Nigeria: Abuja	3.1.1
ERS481191	ERR657429	FFLR01000001-FFLR01000048	13566_1#61	BH_640	13566_1_61_NigAbujaBH640	2013	Nigeria: Abuja	3.1.1
ERS481202	ERR657434	FFLS01000001-FFLS01000042	13566_1#66	BH_242	13566_1_66_NigAbujaBH242	2013	Nigeria: Abuja	2.2.0
ERS481204	ERR657435	FFLT01000001-FFLT01000052	13566_1#67	BH_483	13566_1_67_NigAbujaBH483	2013	Nigeria: Abuja	3.1.1
ERS481208	ERR657437	FFLU01000001-FFLU01000042	13566_1#69	BH_882	13566_1_69_NigAbujaBH882	2013	Nigeria: Abuja	2.2.0
ERS481222	ERR657442	FFLV01000001-FFLV01000043	13566_1#74	BH_485	13566_1_74_NigAbujaBH485	2013	Nigeria: Abuja	2.2.0
ERS481226	ERR657444	FFLW01000001-FFLW01000043	13566_1#76	BH_924	13566_1_76_NigAbujaBH924	2013	Nigeria: Abuja	2.2.0
ERS481235	ERR657448	FFLX01000001-FFLX01000049	13566_1#80	BH_282	13566_1_80_NigAbujaBH282	2013	Nigeria: Abuja	3.1.1
ERS481237	ERR657449	FFLY01000001-FFLY01000047	13566_1#81	BH_505	13566_1_81_NigAbujaBH505	2013	Nigeria: Abuja	3.1.1
ERS481239	ERR657450	FFLZ01000001-FFLZ01000054	13566_1#82	BH_726	13566_1_82_NigAbujaBH726	2013	Nigeria: Abuja	3.1.1
ERS481240	ERR657451	FFMA01000001-FFMA01000043	13566_1#83	BH_966	13566_1_83_NigAbujaBH966	2013	Nigeria: Abuja	2.2.0
ERS481085	ERR731355	FFME01000001-FFME01000046	14555_2#12	PO_2309	14555_2_12_NigAbujaPO2309	2011	Nigeria: Abuja	3.1.1
ERS481089	ERR731357	FFMG01000001-FFMG01000043	14555_2#14	G_198	14555_2_14_NigAbujaG198	2012	Nigeria: Abuja	2.3.1
ERS481091	ERR731358	FFMH01000001-FFMH01000042	14555_2#15	G_710	14555_2_15_NigAbujaG710	2013	Nigeria: Abuja	0.0.1
ERS481093	ERR731359	FFMI01000001-FFMI01000041	14555_2#16	G_1250	14555_2_16_NigAbujaG1250	2013	Nigeria: Abuja	3.1.1
ERS481094	ERR731360	FFMJ01000001-FFMJ01000040	14555_2#17	PO_1307	14555_2_17_NigAbujaPO1307	2010	Nigeria: Abuja	0.0.3
ERS481096	ERR731361	FFMK01000001-FFMK01000042	14555_2#18	PO_1395	14555_2_18_NigAbujaPO1395	2010	Nigeria: Abuja	4.1.0
ERS481065	ERR731345	FFMB01000001-FFMB01000041	14555_2#2	PO_1370	14555_2_2_NigAbujaPO1370	2010	Nigeria: Abuja	3.3.0
ERS481100	ERR731363	FFML01000001-FFML01000049	14555_2#20	PO_2330	14555_2_20_NigAbujaPO2330	2011	Nigeria: Abuja	3.1.1
ERS481102	ERR731364	FFMM01000001-FFMM01000045	14555_2#21	C_1318	14555_2_21_NigKanoC1318	2013	Nigeria: Kano	3.1.1
ERS481108	ERR731367	FFMN01000001-FFMN01000042	14555_2#24	G_1259	14555_2_24_NigAbujaG1259	2013	Nigeria: Abuja	4.1.0
ERS481109	ERR731368	FFMO01000001-FFMO01000037	14555_2#25	PO_1317	14555_2_25_NigAbujaPO1317	2010	Nigeria: Abuja	0.0.3
ERS481113	ERR731370	FFMP01000001-FFMP01000050	14555_2#27	PO_1712	14555_2_27_NigAbujaPO1712	2010	Nigeria: Abuja	3.1.1
ERS481115	ERR731371	FFMQ01000001-FFMQ01000038	14555_2#28	PO_2434	14555_2_28_NigAbujaPO2434	2011	Nigeria: Abuja	2.2.0
ERS481117	ERR731372	FFMR01000001-FFMR01000046	14555_2#29	C_1331	14555_2_29_NigKanoC1331	2013	Nigeria: Kano	2.3.1
ERS481068	ERR731346	FFMC01000001-FFMC01000046	14555_2#3	PO_1594	14555_2_3_NigAbujaPO1594	2010	Nigeria: Abuja	3.1.1
ERS481118	ERR731373	FFMS01000001-FFMS01000046	14555_2#30	G_254	14555_2_30_NigAbujaG254	2012	Nigeria: Abuja	3.1.1
ERS481120	ERR731374	FFMT01000001-FFMT01000048	14555_2#31	G_737	14555_2_31_NigAbujaG737	2013	Nigeria: Abuja	3.1.1
ERS481122	ERR731375	FFMU01000001-FFMU01000045	14555_2#32	G_1290	14555_2_32_NigAbujaG1290	2013	Nigeria: Abuja	3.1.1
ERS481127	ERR731378	FFMV01000001-FFMV01000047	14555_2#35	PO_1747	14555_2_35_NigAbujaPO1747	2010	Nigeria: Abuja	3.1.1
ERS481129	ERR731379	FFMX01000001-FFMX01000043	14555_2#36	PO_2576	14555_2_36_NigAbujaPO2576	2012	Nigeria: Abuja	3.1.1
ERS481131	ERR731380	FFMW01000001-FFMW01000049	14555_2#37	C_1352	14555_2_37_NigKanoC1352	2013	Nigeria: Kano	3.1.1
ERS481135	ERR731382	FFMY01000001-FFMY01000046	14555_2#39	G_753	14555_2_39_NigAbujaG753	2013	Nigeria: Abuja	3.1.1
ERS481139	ERR731384	FFMZ01000001-FFMZ01000042	14555_2#41	PO_1324	14555_2_41_NigAbujaPO1324	2010	Nigeria: Abuja	4.1.0
ERS481142	ERR731386	FFNA01000001-FFNA01000045	14555_2#43	PO_1763	14555_2_43_NigAbujaPO1763	2010	Nigeria: Abuja	3.1.1
ERS481144	ERR731387	FFNB01000001-FFNB01000046	14555_2#44	PO_2677	14555_2_44_NigAbujaPO2677	2012	Nigeria: Abuja	3.1.1
ERS481146	ERR731388	FFNC01000001-FFNC01000051	14555_2#45	C_1360	14555_2_45_NigKanoC1360	2013	Nigeria: Kano	3.1.1
ERS481150	ERR731390	FFND01000001-FFND01000048	14555_2#47	G_795	14555_2_47_NigAbujaG795	2013	Nigeria: Abuja	3.1.1
ERS481152	ERR731391	FFNE01000001-FFNE01000043	14555_2#48	G_1320	14555_2_48_NigAbujaG1320	2013	Nigeria: Abuja	3.1.1
ERS481154	ERR731392	FFNF01000001-FFNF01000047	14555_2#49	PO_1333	14555_2_49_NigAbujaPO1333	2010	Nigeria: Abuja	3.1.1
ERS481157	ERR731394	FFNG01000001-FFNG01000046	14555_2#51	PO_1770	14555_2_51_NigAbujaPO1770	2010	Nigeria: Abuja	3.1.1
ERS481159	ERR731395	FFNH01000001-FFNH01000043	14555_2#52	PO_2732	14555_2_52_NigAbujaPO2732	2012	Nigeria: Abuja	2.3.1
ERS481161	ERR731396	FFNI01000001-FFNI01000044	14555_2#53	C_1386	14555_2_53_NigKanoC1386	2013	Nigeria: Kano	3.1.1
ERS481163	ERR731397	FFNJ01000001-FFNJ01000048	14555_2#54	G_382	14555_2_54_NigAbujaG382	2012	Nigeria: Abuja	3.1.1
ERS481165	ERR731398	FFNK01000001-FFNK01000051	14555_2#55	G_863	14555_2_55_NigAbujaG863	2013	Nigeria: Abuja	3.1.1
ERS481167	ERR731399	FFNL01000001-FFNL01000045	14555_2#56	G_1325	14555_2_56_NigAbujaG1325	2013	Nigeria: Abuja	3.1.1
ERS481170	ERR731401	FFNM01000001-FFNM01000113	14555_2#58	PO_1539	14555_2_58_NigAbujaPO1539	2010	Nigeria: Abuja	0.0.3
ERS481174	ERR731403	FFNN01000001-FFNN01000056	14555_2#60	PO_2744	14555_2_60_NigAbujaPO2744	2012	Nigeria: Abuja	2.3.1
ERS481176	ERR731404	FFNO01000001-FFNO01000047	14555_2#61	C_1524	14555_2_61_NigKanoC1524	2013	Nigeria: Kano	3.1.1
ERS481178	ERR731405	FFNP01000001-FFNP01000047	14555_2#62	G_480	14555_2_62_NigAbujaG480	2012	Nigeria: Abuja	3.1.1
ERS481179	ERR731406	FFNQ01000001-FFNQ01000043	14555_2#63	G_953	14555_2_63_NigAbujaG953	2013	Nigeria: Abuja	0.0.1
ERS481182	ERR731407	FFNR01000001-FFNR01000043	14555_2#64	G_1357	14555_2_64_NigAbujaG1357	2013	Nigeria: Abuja	3.1.1
ERS481184	ERR731408	FFNS01000001-FFNS01000041	14555_2#65	PO_1335	14555_2_65_NigAbujaPO1335	2010	Nigeria: Abuja	4.1.0
ERS481185	ERR731409	FFNT01000001-FFNT01000042	14555_2#66	PO_1551	14555_2_66_NigAbujaPO1551	2010	Nigeria: Abuja	4.1.0
ERS481187	ERR731410	FFNU01000001-FFNU01000045	14555_2#67	PO_1821	14555_2_67_NigAbujaPO1821	2011	Nigeria: Abuja	3.1.1
ERS481192	ERR731413	FFNV01000001-FFNV01000050	14555_2#70	G_584	14555_2_70_NigAbujaG584	2013	Nigeria: Abuja	3.1.1
ERS481194	ERR731414	FFNW01000001-FFNW01000051	14555_2#71	G_957	14555_2_71_NigAbujaG957	2013	Nigeria: Abuja	3.1.1
ERS481196	ERR731415	FFNX01000001-FFNX01000044	14555_2#72	G_1553	14555_2_72_NigAbujaG1553	2013	Nigeria: Abuja	2.2.0
ERS481198	ERR731416	FFNY01000001-FFNY01000044	14555_2#73	PO_1346	14555_2_73_NigAbujaPO1346	2010	Nigeria: Abuja	2.1.0
ERS481201	ERR731418	FFNZ01000001-FFNZ01000045	14555_2#75	PO_1822	14555_2_75_NigAbujaPO1822	2011	Nigeria: Abuja	3.1.1
ERS481207	ERR731421	FFOA01000001-FFOA01000052	14555_2#78	G_609	14555_2_78_NigAbujaG609	2013	Nigeria: Abuja	3.1.1
ERS481209	ERR731422	FFOB01000001-FFOB01000047	14555_2#79	G_1028	14555_2_79_NigAbujaG1028	2013	Nigeria: Abuja	3.1.1
ERS481078	ERR731351	FFMD01000001-FFMD01000054	14555_2#8	G_1159	14555_2_8_NigAbujaG1159	2013	Nigeria: Abuja	3.1.1
ERS481213	ERR731424	FFOC01000001-FFOC01000047	14555_2#81	PO_1363	14555_2_81_NigAbujaPO1363	2010	Nigeria: Abuja	3.1.1
ERS481216	ERR731426	FFOD01000001-FFOD01000047	14555_2#83	PO_1960	14555_2_83_NigAbujaPO1960	2011	Nigeria: Abuja	3.1.1
ERS481221	ERR731430	FFOE01000001-FFOE01000041	14555_2#87	G_1099	14555_2_87_NigAbujaG1099	2013	Nigeria: Abuja	3.1.1
ERS481225	ERR731432	FFOF01000001-FFOF01000042	14555_2#89	PO_1369	14555_2_89_NigAbujaPO1369	2010	Nigeria: Abuja	4.1.0
ERS481080	ERR731352	FFMF01000001-FFMF01000045	14555_2#9	PO_1281	14555_2_9_NigAbujaPO1281	2010	Nigeria: Abuja	3.1.1
ERS481227	ERR731433	FFOG01000001-FFOG01000050	14555_2#90	PO_1591	14555_2_90_NigAbujaPO1591	2010	Nigeria: Abuja	3.1.1
ERS481229	ERR731434	FFOH01000001-FFOH01000041	14555_2#91	PO_2031	14555_2_91_NigAbujaPO2031	2011	Nigeria: Abuja	2.1.0
ERS481231	ERR731435	FFOI01000001-FFOI01000044	14555_2#92	PO_2760	14555_2_92_NigAbujaPO2760	2012	Nigeria: Abuja	2.3.1
ERS481236	ERR731438	FFOJ01000001-FFOJ01000044	14555_2#95	G_1105	14555_2_95_NigAbujaG1105	2013	Nigeria: Abuja	3.1.1
